# Supplementary material for: Nanoliposome-Mediated Encapsulation of Chlorella Oil for the Development of a Controlled-Release Lipid-Lowering Formulation
Source: Foods. 2024 Jan 2;13(1):158. doi: 10.3390/foods13010158 (PMC10779123; doi:10.3390/foods13010158)
Supplement: Supplementary file 1 [file foods-13-00158-s001.zip]

Archive with 1 entries (1 files):
- foods-2761913-supplementary.pdf
